# Supplementary material for: Population and colony structure of an ant with territorial males, Cardiocondyla venustula
Source: BMC Evol Biol. 2019 Jun 6;19:115. doi: 10.1186/s12862-019-1448-6 (PMC6551906; doi:10.1186/s12862-019-1448-6)
Supplement: Supplementary file 1 — Raw data of the population genetic analysis of the ant Cardiocondyla venustula from South Africa. (XLSX 40 kb) [file 12862_2019_1448_MOESM1_ESM.xlsx]

## Sheet: Genotypes_Rietvlei
	Ce2-3a		Ce2-4e		Ce2-5d		Ce2-12d		Card8		Cobs3		Cobs13
Riet1	84	84	107	107	194	194	132	132	121	127	131	131	80	82
Riet2	84	84	107	107	194	194	132	132	121	121	131	131	82	82
Riet3	84	84	107	107	194	194	132	132	121	121	125	125	82	82
Riet4	84	84	107	107	194	194	132	132	121	121	131	131	80	80
Riet5	84	84	107	107	194	194	132	132	121	121	131	135	80	84
Riet6	84	84	107	107	194	194	134	134	121	121	135	135	80	80
Riet7	84	84	107	107	194	194	134	134	121	121	135	135	80	80
Riet9	84	84	107	107	194	194	132	134	121	121	131	135	80	82
Riet10	84	84	107	107	194	194	134	134	121	121	135	135	80	80
Riet11	84	84	107	107	194	194	132	132	121	121	131	131	82	82
Riet12	84	84	107	107	194	194	132	132	127	127	123	125	80	82
Riet13	84	84	107	107	194	194	132	132	121	121	131	131	80	82
Riet15	84	84	107	107	194	194	132	132	127	127	123	125	80	80
Riet16	84	84	107	107	194	194	132	132	127	127	123	135	80	80
Riet18	84	84	107	107	194	194	132	132	121	121	131	131	80	80
Riet19	84	84	107	107	194	194	132	132	127	127	123	125	80	80
Riet21	84	84	107	107	194	194	?	?	127	127	121	125	80	80
Riet22a	84	84	107	107	194	194	132	132	121	121	131	133	82	82
Riet24	84	84	107	107	194	194	132	132	121	121	131	131	80	80
Riet26	84	84	107	107	194	194	132	132	121	127	131	133	80	82
Riet27	84	84	107	107	194	194	132	132	121	121	131	133	80	80
Riet30a	84	84	107	107	194	194	132	132	121	121	131	133	80	82
Riet32	84	84	107	107	194	194	132	132	121	121	131	133	80	82
Riet33	84	84	107	107	194	194	132	132	121	121	131	131	80	84
Riet34	84	84	107	107	194	194	132	132	121	127	131	131	80	80
Riet35	84	84	107	107	194	194	132	134	127	127	123	125	80	80
Riet37	84	84	107	107	194	194	132	132	121	121	131	131	80	80
Riet38	84	84	107	107	194	194	132	132	127	127	131	131	80	80
Riet39	84	84	107	107	194	194	132	132	121	121	131	131	80	80
Riet41	84	84	107	107	194	194	132	132	121	121	131	131	80	80
Riet45	84	84	107	107	194	194	132	132	121	121	129	129	80	80
Riet46	84	84	107	107	194	194	132	134	121	121	129	129	80	82
Riet47	84	84	107	107	194	194	132	132	121	121	129	129	80	80
Riet51	84	84	107	107	194	194	132	132	121	121	131	131	80	80
Riet53	84	84	107	107	194	194	132	132	121	121	131	131	80	80
Riet60	84	84	107	107	194	194	132	132	121	127	131	131	80	80
Riet61	84	84	107	107	194	194	132	132	121	127	129	131	80	80
Riet62	84	84	107	107	194	194	132	132	?	?	131	131	80	82
Riet63	84	84	107	107	194	194	134	134	121	121	129	129	80	80
Riet64	84	84	107	107	194	194	132	132	121	127	131	131	80	80
Riet65	84	84	107	107	194	194	132	132	121	127	131	131	80	82
Riet66	84	84	107	107	194	194	132	132	121	121	133	133	82	82
Riet67	84	84	107	107	194	194	132	132	121	121	131	131	80	80
Riet68	84	84	107	107	194	194	132	132	121	121	131	131	80	80
Riet69	84	84	107	107	194	194	132	132	121	121	131	131	80	80
Riet70	84	84	107	107	194	194	132	132	121	121	131	133	80	82
Riet71	84	84	107	107	194	194	134	134	121	121	129	129	80	82
Riet73	84	84	107	107	194	194	132	134	121	121	129	131	80	82
Riet73a	84	84	107	107	194	194	132	134	121	121	129	131	80	82
Riet74	84	84	107	107	194	194	132	134	121	121	129	131	80	80
Riet75	84	84	107	107	194	194	132	132	121	121	139	139	80	80
Riet76	84	84	107	107	194	194	132	132	121	121	131	131	80	82
Riet76a	84	84	107	107	194	194	132	132	121	121	139	139	80	80
Riet77	84	84	107	107	194	194	132	132	127	127	129	139	80	80
Riet79	84	84	107	107	194	194	132	132	121	127	129	129	80	80
Riet81	84	84	107	107	194	194	132	132	121	121	131	131	82	82
Riet82	84	84	107	107	194	194	132	132	121	121	133	135	80	84
PH1	84	84	107	107	194	194	132	132	127	127	131	131	80	80
PH2	84	84	107	107	194	194	134	134	121	121	131	131	84	84
MD1	84	84	107	107	194	194	132	132	121	121	139	139	80	80
MD2	84	84	107	107	194	194	132	132	121	121	133	133	80	82
MD3	84	84	107	107	194	194	132	132	121	121	139	139	80	80
MD4	84	84	107	107	194	194	?	?	121	121	139	139	80	80
MD5	84	84	107	107	194	194	132	132	121	121	139	139	80	80
MD6	84	84	107	107	194	194	132	132	121	121	139	139	80	80
MD8	84	90	107	107	194	194	132	132	121	127	123	133	80	80
MD9	84	84	107	107	194	194	132	132	121	121	139	139	80	80
C1	82	84	107	107	194	194	132	132	121	121	131	133	76	80
C2	84	92	107	107	194	194	132	132	121	127	133	133	80	80
C3	84	92	107	107	194	194	132	132	121	127	123	123	80	80
C4	84	84	107	107	194	194	132	132	121	121	131	131	80	80
C5	84	84	107	107	194	194	132	134	121	121	131	131	82	82
C6	84	84	107	107	194	194	132	132	121	121	131	131	80	80
C7	84	84	107	107	194	194	132	132	121	121	131	131	80	80
C8	84	84	107	107	194	194	132	132	121	121	131	131	80	80
C9	84	84	107	107	194	194	132	132	121	121	131	131	80	80
C10	84	84	107	107	194	194	132	132	127	127	?	?	82	82
C11	84	84	107	107	194	194	132	132	121	121	127	127	82	82
C12	84	84	107	107	194	194	134	134	121	121	123	129	80	82
C13	84	84	107	107	194	194	132	132	121	127	127	127	82	82
IV1	84	84	107	107	194	194	134	134	121	121	131	131	82	82
IV3	84	84	107	107	194	194	134	134	121	121	131	131	82	82
IV4	84	84	107	107	194	194	134	134	121	121	131	131	82	82
IV5	84	84	107	107	194	194	134	134	121	121	131	131	82	82
IV6	84	84	107	107	194	194	134	134	121	121	131	131	82	82
IV7	84	84	107	107	194	194	134	134	121	121	131	131	82	82
IV10	84	84	107	107	194	194	134	134	121	121	131	131	82	82
IV11	84	84	107	107	194	194	134	134	121	121	131	131	82	82
CC1	84	84	107	107	194	194	134	134	121	121	139	139	82	82
CC2	84	84	107	107	194	194	134	134	121	121	131	131	82	82
CC4	84	84	107	107	194	194	132	134	121	121	139	139	82	82
CC5	84	84	107	107	194	194	132	134	121	121	139	139	82	82

## Sheet: Colonies_Rietvlei
	Card8		Cobs3		Cobs13		Ce2-3a		Ce2-12d
Riet18_o	121	121	131	131	80	80	84	84	132	132
Riet18_1	121	121	131	133	80	82	84	84	132	132
Riet18_2	121	121	131	133	80	80	84	84	132	132
Riet18_3	121	121	131	133	80	82	84	84	132	132
Riet18_4	121	121	133	133	82	82	84	84	132	132
Riet18_5	121	121	133	133	82	82	84	84	132	132
Riet18_6	121	121	133	133	80	82	84	84	132	132
Riet18_7	121	121	131	133	80	82	84	84	132	132
Riet18_8	121	121	131	133	80	82	84	84	132	132
Riet18_9	121	121	131	133	80	80	84	84	132	132
Riet18_10	121	121	131	133	82	82	84	84	132	132
Riet18_11	121	121	131	133	80	82	84	84	132	132
Riet18_12	121	121	131	133	80	82	84	84	132	132
Riet18_13	121	121	131	133	80	82	84	84	132	132
Riet18_14	121	121	131	133	80	82	84	84	132	132
Riet18_15	121	121	131	133	80	82	84	84	132	132
Riet18_16	121	121	133	133	80	80	84	84	132	132
Riet68_o	121	121	131	131	80	80	84	84	132	132
Riet68_A1	121	121	131	131	82	82	84	84	132	132
Riet68_A2	121	121	131	131	80	82	84	84	132	132
Riet68_A3	121	121	131	131	80	82	84	84	132	132
Riet68_A4	121	121	131	131	80	82	84	84	132	132
Riet68_A5	121	121	131	131	80	82	84	84	132	132
Riet68_A6	121	121	131	131	80	80	84	84	132	132
Riet68_A7	121	121	131	131	82	82	84	84	132	132
Riet68_A8	121	121	131	131	82	82	84	84	132	132
Riet68_A9	121	121	131	131	80	82	84	84	132	132
Riet68_A10	121	121	131	131	80	80	84	84	132	132
Riet68_P1	121	121	131	131	80	80	84	84	132	132
Riet68_P2	121	121	131	131	80	80	84	84	132	132
Riet68_A11	121	121	131	131	80	80	84	84	132	132
Riet68_A12	121	121	131	131	80	80	84	84	132	132
Riet68_A13	121	121	131	131	80	80	84	84	132	132
Riet68_A14	121	121	131	131	80	80	84	84	132	132
Riet68_A15	121	121	131	131	80	80	84	84	132	132
Riet68_A16	121	121	131	131	80	80	84	84	132	132
Riet68_A17	121	121	131	131	80	80	84	84	132	132
Riet68_A18	121	121	131	131	80	80	84	84	132	132
Riet68_A19	121	121	131	131	80	80	84	84	132	132
Riet68_A20	121	121	131	131	80	80	84	84	132	132
C1_A1	121	121	131	133	76	80	84	84	132	132
C1_A2	121	121	131	133	80	80	82	84	132	132
C1_A3	121	121	131	133	76	80	84	84	132	132
C1_A4	121	121	131	133	76	80	82	84	132	132
C1_A5	121	121	131	133	76	80	84	84	132	132
C1_A6	121	121	131	133	?	?	84	84	132	132
C1_A7	121	121	131	133	76	80	84	84	132	132
C1_A8	121	121	131	133	76	80	84	84	132	132
C1_A9	121	121	131	133	76	80	84	84	132	132
C1_A10	121	121	131	133	76	80	84	84	132	132
MD1_o	121	121	139	139	80	80	84	84	132	132
MD1_1	121	121	139	139	80	80	84	84	132	132
MD1_2	121	121	139	139	80	80	84	84	132	132
MD1_3	121	121	139	139	80	80	84	84	132	132
MD1_4	121	121	139	139	80	80	84	84	132	132
MD1_5	121	121	139	139	80	80	84	84	132	132
MD1_6	121	121	139	139	80	80	84	84	132	132
MD1_7	121	121	139	139	80	80	84	84	132	132
MD1_8	121	121	139	139	80	80	84	84	132	132
MD1_9	121	121	139	139	80	80	84	84	132	132
MD1_10	121	121	139	139	80	80	84	84	132	132
C11_o	121	121	127	127	82	82	84	84	132	132
C11_1	121	121	127	127	82	82	84	84	132	132
C11_2	121	121	127	127	82	82	84	84	132	132
C11_3	121	121	127	127	82	82	84	84	132	132
C11_4	121	121	127	127	82	82	84	84	132	132
C11_5	121	121	127	127	82	82	84	84	132	132
C11_6	121	121	127	127	82	82	84	84	132	132
C11_7	121	121	127	127	82	82	84	84	132	132
C11_8	121	121	127	127	82	82	84	84	132	132
C11_9	121	121	127	127	82	82	84	84	132	132
C11_10	121	121	127	127	82	82	84	84	132	132
IV4_o	121	121	131	131	82	82	84	84	134	134
IV4_1	121	121	131	131	82	82	84	84	134	134
IV4_2	121	121	131	131	82	82	84	84	134	134
IV4_3	121	121	131	131	82	82	84	84	134	134
IV4_4	121	121	131	131	82	82	84	84	134	134
IV4_5	121	121	131	131	82	82	84	84	134	134
IV4_6	121	121	131	131	82	82	84	84	134	134
IV4_7	121	121	131	131	82	82	84	84	134	134
IV4_8	121	121	131	131	82	82	84	84	134	134
IV4_9	121	121	131	131	82	82	84	84	134	134
IV4_10	121	121	131	131	82	82	84	84	134	134
Riet2_o	121	121	131	131	82	82	84	84	132	132
Riet2_1	121	121	131	131	80	82	84	84	132	132
Riet2_2	121	121	131	133	82	82	84	84	132	132
Riet2_3	121	121	131	131	82	82	84	84	132	132
Riet2_4	121	121	131	133	82	82	84	84	132	132
Riet2_5	121	121	131	131	82	82	84	84	132	132
Riet2_6	121	121	131	133	82	82	84	84	132	132
Riet2_7	121	121	131	131	82	82	84	84	132	132
Riet2_8	121	121	131	131	80	82	84	84	132	132
Riet2_9	121	121	131	131	82	82	84	84	132	132
Riet2_10	121	121	131	131	82	82	84	84	132	132
Riet71_o	121	121	129	129	80	82	84	84	134	134
Riet71_1	121	121	129	129	82	82	84	84	134	134
Riet71_2	121	121	129	129	82	82	84	84	134	134
Riet71_3	121	121	129	129	82	82	84	84	134	134
Riet71_4	121	121	129	129	82	82	84	84	134	134
Riet71_5	121	121	129	129	82	82	84	84	134	134
Riet71_6	121	121	129	129	82	82	84	84	134	134
Riet71_7	121	121	129	129	82	82	84	84	134	134
Riet71_8	121	121	129	129	82	82	84	84	134	134
Riet71_9	121	121	129	129	82	82	84	84	134	134
Riet71_10	121	121	129	129	82	82	84	84	134	134
Riet74_o	121	121	129	131	80	80	84	84	132	134
Riet74_1	121	121	129	131	80	82	84	84	132	134
Riet74_2	121	121	129	131	80	82	84	84	132	134
Riet74_3	121	121	129	131	80	82	84	84	132	134
Riet74_4	121	121	129	129	80	82	84	84	132	134
Riet74_5	121	121	129	131	80	82	84	84	132	134
Riet74_6	121	121	129	131	80	80	84	84	132	134
Riet74_7	121	121	129	129	80	82	84	84	132	134
Riet74_8	121	121	131	131	80	80	84	84	132	134
Riet74_9	121	121	129	129	82	82	84	84	132	134
Riet74_10	121	121	129	131	80	82	84	84	132	134
CC1_o	121	121	139	139	82	82	84	84	134	134
CC1_1	121	121	139	139	82	82	84	84	134	134
CC1_2	121	121	139	139	82	82	84	84	134	134
CC1_3	121	121	139	139	82	82	84	84	134	134
CC1_4	121	121	139	139	82	82	84	84	134	134
CC1_5	121	121	139	139	82	82	84	84	134	134
CC1_6	121	121	139	139	82	82	84	84	134	134
CC1_7	121	121	139	139	82	82	84	84	134	134
CC1_8	121	121	139	139	82	82	84	84	134	134
CC1_9	121	121	139	139	82	82	84	84	134	134

## Sheet: Genotypes_Hlalanathi
	Ce2-3a		Ce2-4e		Ce2-5d		Ce2-12d		Card8		Cobs3		Cobs13
HP2	84	84	101	107	194	194	138	138	121	121	131	135	76	76
HP4	84	84	101	101	194	194	138	138	121	121	135	135	76	76
HP6	84	84	107	107	194	194	134	134	121	121	129	129	76	76
HP9	84	84	107	107	194	194	138	138	121	121	133	135	76	76
HP7	84	84	107	107	194	196	132	132	121	121	131	131	86	88
HP10	84	84	107	107	194	194	136	136	121	121	125	125	76	76
HP11	84	84	107	107	194	194	136	136	121	121	125	125	76	76
HP12	84	84	107	107	194	194	132	132	121	121	131	131	82	82
HP14	84	84	107	107	194	194	136	136	121	121	125	125	76	76
HP15	84	96	107	107	194	194	136	136	121	121	125	125	76	76
HP16	84	84	107	107	194	194	136	136	121	121	125	125	76	76
HP17	84	84	101	107	194	194	136	136	121	121	133	133	76	76
HP19	84	84	?	?	194	194	138	138	121	121	133	133	76	76
HP21	84	84	101	101	194	194	136	136	121	121	129	135	76	76
HP22	84	84	107	107	194	194	136	136	121	121	125	125	76	76
HP23	84	84	107	107	194	194	136	136	121	121	125	125	76	76
HP25	84	84	107	107	194	194	134	134	121	121	127	127	76	80
HP26	84	84	107	107	194	194	136	136	121	121	125	125	76	76
HP27	86	86	107	107	194	194	138	138	121	121	135	135	76	76
HP28	92	92	107	107	194	194	136	136	121	121	125	133	76	76
HP29	84	84	107	107	194	194	136	136	121	121	133	133	76	76
HP30	92	92	107	107	194	194	134	138	121	121	131	133	80	80
HP32	92	92	107	107	194	194	136	136	121	121	127	127	80	80
HP33	92	92	107	107	194	194	136	138	121	121	127	139	80	80
CV1	84	84	101	101	194	194	136	136	121	121	131	131	80	80
CV2	84	84	107	107	194	194	136	136	121	121	125	127	80	80
CV3	84	84	?	?	194	194	136	136	121	121	127	127	80	80
CV4	?	?	101	107	194	194	134	136	121	127	125	127	80	80
CV5	84	84	107	107	194	194	136	136	121	121	125	125	80	80
H14-1	90	90	107	107	194	194	174	174	129	129	103	103	74	74
H14-3	90	90	101	101	194	194	174	174	129	129	103	103	74	74
H14-4	90	90	101	101	194	194	174	174	129	129	103	125	74	74
H14-6	90	90	101	101	194	194	168	174	129	129	103	103	74	74
H14-7	90	90	101	101	194	194	174	174	129	129	103	103	74	74
H14-8	90	90	101	101	194	194	174	174	129	129	103	103	74	74
H14-9	90	90	101	101	194	194	174	174	129	129	103	103	74	74
H14-11	90	90	101	101	194	194	174	174	129	129	103	103	74	74
H14-12	90	92	101	101	194	196	174	182	129	133	103	103	72	74
H14-13	92	94	101	101	194	198	174	182	127	127	103	125	74	74
H14-14	90	92	101	101	194	198	174	182	129	133	103	103	74	74
H14-15	90	90	101	101	194	194	174	174	129	129	103	103	74	74
H14-16	90	90	101	101	194	194	174	174	129	129	103	103	74	74
H14-17	90	90	101	101	194	194	174	174	129	129	103	103	74	74
H14-18	90	90	101	101	194	194	174	174	129	129	103	103	74	74
H14-19	90	90	101	101	194	194	174	174	129	129	103	103	74	74
H14-20	90	90	101	101	194	194	174	174	129	129	103	103	74	74
H14-21	90	92	101	101	194	198	172	182	129	129	103	103	74	74
H14-22	90	90	101	101	194	194	174	174	129	129	103	103	74	74
H14-23	90	96	101	101	194	194	174	174	129	129	103	103	74	74
H14-25	90	92	101	101	198	198	174	182	129	129	103	103	74	74
H14-26	90	92	101	101	198	198	174	182	129	129	103	103	74	74
H14-27	90	90	101	101	194	194	174	174	129	129	103	103	74	74
H14-28	92	92	101	101	198	198	182	182	129	129	103	103	74	74
H14-29	90	92	101	101	198	198	174	182	129	129	103	103	74	74
H14-30	90	92	101	101	194	194	172	182	129	133	103	103	74	74
H14-31	90	92	101	101	198	198	172	182	129	129	103	103	74	74
H14-33	88	90	101	101	194	198	172	172	129	133	103	105	74	74
H14-35	92	92	101	101	194	198	182	182	129	129	103	103	74	74
H14-36	92	92	101	101	194	194	178	182	129	133	103	103	74	74
H14-37	90	90	101	101	194	194	174	174	129	129	103	103	74	74
HGC1	88	92	101	101	194	196	202	202	133	133	103	125	74	74
HGC4	80	92	101	101	194	194	154	202	133	133	103	125	74	74
HGC5	92	92	101	101	194	194	204	206	133	133	103	103	74	74
HGC6	92	92	101	101	194	196	164	164	133	133	103	107	74	74
HGC8	92	92	101	101	194	194	202	202	123	133	103	103	74	74
HGC9	82	82	101	101	194	194	152	152	129	133	103	103	74	74
HGC10	92	92	101	101	194	194	202	202	123	133	103	103	74	74
HGC11	84	84	101	101	194	194	152	152	133	133	103	103	74	74
HGC13	84	84	101	101	194	194	202	202	123	133	103	103	74	74
HGC14	92	92	101	101	194	196	202	202	123	133	103	103	74	74
HGC15	84	102	101	101	194	194	202	202	123	129	103	103	74	74
HGC16	84	84	101	101	194	196	152	152	129	129	103	103	74	74
HGC17	82	82	101	101	194	194	202	202	129	133	107	125	74	74
HGC18	84	84	101	101	194	194	202	202	133	133	125	125	74	74
HGC19	84	84	101	101	194	194	152	200	123	129	103	103	74	74
HGC20	92	92	101	101	194	196	152	152	133	133	103	103	74	74
HGC21	84	84	101	101	192	192	168	168	125	125	103	103	76	76
HGC22	92	92	101	101	194	196	200	202	133	133	103	103	74	74
HGC23	94	94	101	101	194	194	202	202	133	133	125	125	74	74
HT1	92	92	?	?	194	194	174	174	123	123	107	107	74	74
HT2	82	84	101	107	192	194	164	164	125	125	103	139	76	82

## Sheet: Colonies_Hlalanathi
Ind	Card8		Cobs3		Cobs13		Ce2-3a		Ce2-12d
HP17_A1	121	121	133	133	76	76	84	84	136	136
HP17_A2	121	121	133	133	76	76	84	84	136	136
HP17_A3	121	121	133	133	76	76	84	84	136	136
HP17_A4	121	121	133	133	76	76	84	84	136	136
HP17_A5	121	121	133	133	76	76	84	84	136	136
HP17_A6	121	121	133	133	76	76	84	84	136	136
HP17_A7	121	121	133	133	76	76	84	84	136	136
HP17_A8	121	121	133	133	76	76	84	84	136	136
HP17_A9	121	121	133	133	76	76	84	84	136	136
HP17_A10	121	121	133	133	76	76	84	84	136	136
HP17_A11	121	121	133	133	76	76	84	84	136	136
HP17_A12	121	121	133	133	76	76	84	84	136	136
HP17_L1	121	121	133	133	76	76	84	84	136	136
HP17_L2	121	121	133	133	76	76	84	84	136	136
HP17_L3	121	121	133	133	76	76	84	84	136	136
HP17_P1	121	121	133	133	76	76	84	84	136	136
HP17_P2	121	121	133	133	76	76	84	84	136	136
HP17_P3	121	121	133	133	76	76	84	84	136	136
HP17_P4	121	121	133	133	76	76	84	84	136	136
HP17_P5	121	121	133	133	76	76	84	84	136	136
HP17_P6	121	121	133	133	76	76	84	84	136	136
HP17_P7	121	121	133	133	76	76	84	84	136	136
HP17_P8	121	121	133	133	76	76	84	84	136	136
HP16_1	121	121	125	125	76	76	84	84	136	136
HP16_2	121	121	125	125	76	76	84	84	136	136
HP16_3	121	121	125	125	76	76	84	84	136	136
HP16_4	121	121	125	125	76	76	84	84	136	136
HP16_5	121	121	125	125	76	76	84	84	136	136
HP16_6	121	121	125	125	76	76	84	84	136	136
HP16_7	121	121	125	125	76	76	84	84	136	136
HP16_8	121	121	125	125	76	76	84	84	136	136
HP16_9	121	121	125	125	76	76	84	84	136	136
HP16_10	121	121	125	125	76	76	84	84	136	136
HP21_1	121	121	127	135	76	80	84	84	136	138
HP21_2	121	121	129	135	76	76	84	84	136	136
HP21_3	121	121	130	136	76	80	84	84	136	138
HP21_4	121	121	131	137	76	80	84	84	136	138
HP21_5	121	121	132	138	76	80	84	84	134	138
HP21_6	121	121	133	139	76	76	84	84	136	138
HP21_7	121	121	134	140	76	76	84	84	136	138
HP21_8	121	121	135	141	76	80	84	84	136	138
HP21_9	121	121	127	135	76	80	84	84	136	138
HP25_1	121	121	127	127	76	76	84	84	134	134
HP25_2	121	121	127	127	76	80	84	84	134	134
HP25_3	121	121	127	127	76	80	84	84	134	134
HP25_4	121	121	127	127	80	80	84	84	134	134
HP25_5	121	121	127	127	76	80	84	84	134	134
HP25_6	121	121	127	127	80	80	84	84	134	134
HP25_7	121	121	127	127	80	80	84	84	134	134
HP25_8	121	121	127	127	76	80	84	84	134	134
HP25_9	121	121	127	127	80	80	84	84	134	134
HP25_10	121	121	127	127	76	80	84	84	134	134
HP27_1	121	121	135	135	76	76	84	84	138	138
HP27_2	121	121	135	135	76	76	84	84	138	138
HP27_3	121	121	135	135	76	76	84	84	138	138
HP27_4	121	121	135	135	76	76	84	84	138	138
HP27_5	121	121	135	135	76	76	84	84	138	138
HP27_6	121	121	135	135	76	76	84	84	138	138
HP27_7	121	121	135	135	76	76	84	84	138	138
HP27_8	121	121	135	135	76	76	84	84	138	138
HP27_9	121	121	135	135	76	76	84	84	138	138
HP27_10	121	121	135	135	76	76	84	84	138	138
CV2_1	121	121	125	127	80	80	84	84	136	136
CV2_2	121	121	125	127	80	80	84	84	136	136
CV2_3	121	121	125	127	80	80	84	84	136	136
CV2_5	121	121	125	127	80	80	84	84	136	136
CV2_7	121	121	125	127	80	80	84	84	136	136
CV2_8	121	121	125	127	80	80	84	84	136	136
CV2_9	121	121	127	127	80	80	84	84	136	136
CV2_10	121	121	125	125	80	80	84	84	136	136
HGC10_A1	123	133	103	103	74	74	92	92	202	202
HGC10_A2	123	133	103	103	74	74	92	92	202	202
HGC10_A3	123	133	103	103	74	74	92	94	152	202
HGC10_A4	123	133	103	103	74	74	92	94	202	202
HGC10_P1	123	133	103	103	74	74	92	92	202	202
HGC10_P2	123	133	103	103	74	74	92	94	152	202
HGC10_P3	123	133	103	103	74	74	92	94	152	202
HGC10_Q1	133	133	103	103	74	74	94	94	202	202
HGC23_A1	133	133	125	125	74	74	94	94	202	202
HGC23_A2	133	133	125	125	74	74	92	92	202	202
HGC23_A3	133	133	125	125	74	74	92	94	202	202
HGC23_A4	133	133	125	125	74	74	92	92	202	202
HGC23_A5	133	133	103	125	74	74	92	94	202	202
HGC23_A6	133	133	125	125	74	74	92	92	202	202
HGC23_P1	133	133	125	125	74	74	92	92	202	202
HGC23_JK	133	133	125	125	74	74	92	92	202	202
H14-23_A1	129	129	103	103	74	74	90	96	174	174
H14-23_A2	129	129	103	103	74	74	90	90	174	174
H14-23_A3	129	129	103	103	74	74	90	90	174	174
H14-23_A4	129	129	103	103	74	76	90	96	174	174
H14-23_JK1	129	129	103	103	74	74	90	90	174	174
H14-23_JK2	129	133	103	105	74	74	90	90	172	182
H14-23_JK3	129	129	103	103	74	74	90	96	174	174
H14-23_JK4	129	129	105	105	74	78	90	90	170	170
H14-11_1	129	129	103	103	74	74	90	90	174	174
H14-11_2	129	129	103	103	74	74	90	90	174	174
H14-11_3	129	129	103	103	74	74	90	90	174	174
H14-11_4	129	129	103	103	74	74	90	90	174	174
H14-11_5	129	129	103	103	74	74	90	90	174	174
H14-11_6	129	129	103	103	74	74	90	90	174	174
H14-11_7	129	129	103	103	74	74	90	90	174	174
H14-11_8	129	129	103	103	74	74	90	90	174	174
H14-16_1	129	129	103	103	74	74	90	90	174	174
H14-16_2	129	129	103	103	74	74	90	90	174	174
H14-16_3	129	129	103	103	74	74	90	90	174	174
H14-16_4	129	129	103	103	74	74	90	90	174	174
H14-16_5	129	129	103	103	74	74	90	90	174	174
H14-16_6	129	129	103	103	74	74	90	90	174	174
H14-16_7	129	129	103	103	74	74	90	90	174	174
H14-16_8	129	129	103	103	74	74	90	90	174	174
H14-16_9	129	129	103	103	74	74	90	90	174	174
H14-16_10	129	129	103	103	74	74	90	90	174	174
HGC1_1	133	133	125	125	74	74	92	92	202	202
HGC1_2	133	133	103	125	74	74	84	84	202	202
HGC1_3	133	133	125	125	74	74	84	84	202	202
HGC1_4	133	133	103	103	74	74	84	92	202	202
HGC1_5	133	133	103	125	74	74	84	84	202	202
HGC1_6	133	133	103	125	74	74	84	92	202	202
HGC1_7	133	133	103	125	74	74	84	84	154	202
HGC1_8	133	133	103	125	74	74	84	92	154	202
HGC1_9	133	133	103	125	74	74	92	92	154	202
HGC1_10	133	133	125	125	74	74	92	92	202	202

## Sheet: Relatedness
Relatedness Hlalanathi
	Q+G jacknife	SE
HP16	0.960	0.031		Collecting site	He	Ho	f
HP17	1000	0.000		----------	----------	----------	----------
HP21	0.637	0.145		H14	0.241	0.171	0.297
HP25	0.924	0.094		HGC	0.396	0.180	0.551
HP27	1000	0.000		HT	0.762	0.429	0.636
CV2	0.668	0.163		HP	0.355	0.086	0.761
H14-11	1000	0.000		CV	0.194	0.150	0.253
H14-16	1000	0.000		----------	----------	----------	----------
H14-23	0.030	0.291		Mean	0.390	0.203	0.551
HGC1	0.556	0.199
HGC10	0.721	0.071
HGC23	0.878	0.123
HGC4	0.847	0.135
Mean	0.786	0.096
Relatedness Rietvlei
	Q+G jacknife	SE		Collecting site	He	Ho	f
Riet18	0.698	0.141		----------
Riet68	0.744	0.267		Riet	0.335	0.183	0.455
Riet2	0.840	0.063		PH	0.400	0.000	1.000
Riet71	0.983	0.018		MD	0.160	0.100	0.391
Riet74	0.568	0.175		C	0.390	0.172	0.569
C1	0.838	0.124		IV	0.000	0.000	-
C11	1000	0.000		CC	0.171	0.100	0.455
MD1	1000	0.000		----------
IV4	1000	0.000		Mean	0.243	0.093	0.608
CC1	1000	0.000
Mean	0.867	0.078

## Sheet: Haplotypes
	Haplotyp 1	Haplotyp 2	Haplotyp 3	Haplotyp 4	Haplotyp 5	Haplotyp 6	Haplotyp 7
Accession Number	MK138575	MK138576	MK138574	MK138578	MK138577	MK138579	MK138580
	Riet79	C7	Riet47	Riet22a	Riet75	Riet5	CC2
	IV1	Riet3	Riet33	Riet30a	MD2		CC1
	IV3		Riet71		MD5		CC4
	IV4		Riet74		MD6		CC5
	IV5				Riet6
	C5
	PH1
	Riet2
	Riet11
	Riet18
	Riet24
	Riet37
	Riet67
	Riet68
	Riet69
	Riet70
	Riet81
